# Supplementary material for: Moving CNS axon growth and regeneration research into human model systems
Source: Front Neurosci. 2023 Jun 22;17:1198041. doi: 10.3389/fnins.2023.1198041 (PMC10324669; doi:10.3389/fnins.2023.1198041)
Supplement: Supplementary file 1 [file Table_1.XLSX]

## Sheet: Sheet1
Citation	Year	Ages	Region	Dataset
Johnson et al.	2009	18GW - 23GW	Multiple brain regions	Microarray
Weickert et al.	2009	1MO - 50YO	Prefrontal cortex	Microarray
Colantuoni et al.	2011	Fetal(-0.5) - 78.23YO	Prefrontal cortex	Microarray
Kang et al.,	2011	5.7PCW - 82YO	Multiple brain regions	scRNA-seq
Pletikos et al.	2014	10 PCW - 82YO	Multiple brain regions	Bulk RNA-seq
Jaffe et al.	2015	2nd trimester - 50YO+	Dorsolateral prefrontal cortex	RNA-seq
Jaffe et al.	2016	14PCW - 80YO	Dorsolateral prefrontal cortex	DNA methylation
Pabba et al.	2017	15YO - 88YO	Orbitofrontal cortex, layer 2/3	Proteomics
Djuric et al	2017	16GW - 36GW	Multiple brain regions	Proteomics
Carlyle et al.	2017	Early infancy - 42YO	Multiple brain regions	Proteomics*
Nowakowski et al.	2017	5.8PCW - 37PCW	Multiple brain regions	scRNA-seq
Zhu et al.	2018	60PCD - 11YO	Multiple brain regions	scRNA-seq
Li et al.	2018	5PCW - 64YO	Multiple brain regions	DNA methylation CHIP-seq snRNA-seq scRNA-seq Bulk RNA-seq
Breen et al.,	2018	1MO - 49.5YO	Dorsolateral prefrontal cortex	Proteomics RNA-seq
Wingo et al.	2019	58.5YO - 96.4YO	Multiple brain regions	Proteomics
Werling et al.	2020	6.14PCW - 20YO	Dorsolateral prefrontal cortex	Bulk RNA-seq
Ziffra et al.	2021	18GW - 21GW	Multiple brain regions	scATAC-seq
Duffy et al.	2022	12GW - 82YO	Dorsolateral prefrontal cortex	Ribo-seq
Ramos et al.	2022	17GW - 41GW	Multiple brain regions	snRNA-seq
Ament et al.	2023	4GW - 68YO	Multiple brain regions	snRNA-seq scRNA-seq RNA-seq scATAC-seq snmC-seq2 Patch-seq
